# Supplementary material for: Colistin-resistance gene mcr in clinical carbapenem-resistant Enterobacteriaceae strains in China, 2014–2019
Source: Emerg Microbes Infect. 2020 Jan 29;9(1):237–45. doi: 10.1080/22221751.2020.1717380 (PMC7034111; doi:10.1080/22221751.2020.1717380)
Supplement: Supplemental Material [file TEMI_A_1717380_SM5693.zip]

Archive with 2 entries (2 files):
- EMI-supplementary-table-1-strain-distribution(1).xlsx
- Supplementary+materials+R2.docx
