# Supplementary material for: Colistin-resistance gene mcr in clinical carbapenem-resistant Enterobacteriaceae strains in China, 2014–2019
Source: Emerg Microbes Infect. 2020 Jan 29;9(1):237–45. doi: 10.1080/22221751.2020.1717380 (PMC7034111; doi:10.1080/22221751.2020.1717380)
Supplement: Supplemental Material [file TEMI_A_1717380_SM5693.zip › EMI-supplementary-table-1-strain-distribution(1).xlsx]

## Sheet: Table S1a-all-strains
				Strains number of different species
provinces/municipalities	Total number of strains	Number of strains before 2017	Number of strains after 2017	K. pneumoniae	E. coli	Enterobacter cloacae	Serratia marcescens	Enterobacter aerogenes	Citrobacter freundii	K. oxytoca	Citrobacter koseri	Raoultella ornithinolytica	Providencia rettgeri	Citrobacter braakii	Proteus mirabilis	Morganella morganii	Salmonella
Anhui	46	29	17	38	6	0	0	0	0	0	0	2	0	0	0	0	0
Beijing	140	140		61	60	9	0	3	4	3	0	0	0	0	0	0	0
Chongqing	36	25	11	26	6	4	0	0	0	0	0	0	0	0	0	0	0
Fujian	100	60	40	80	13	3	2	0	1	0	0	0	1	0	0	0	0
Gansu	27	27	0	7	9	3	0	0	0	6	0	0	0	1	0	1	0
Guangdong	115	113	2	61	32	11	0	2	5	2	1	0	0	0	1	0	0
Guangxi	2	2	0	1	0	0	0	0	1	0	0	0	0	0	0	0	0
Guizhou	13	10	3	10	0	0	0	1	1	0	0	1	0	0	0	0	0
Hainan	46	45	1	19	5	10	2	3	6	1	0	0	0	0	0	0	0
Hebei	82	82		53	11	15	0	0	1	1	1	0	0	0	0	0	0
Henan	167	124	43	118	37	3	2	1	0	4	0	1	0	0	1	0	0
Hubei	16	16		12	2	0	0	2	0	0	0	0	0	0	0	0	0
Hunan	110	10	100	86	13	3	5	0	1	0	0	2	0	0	0	0	0
Jilin	31	11	20	7	13	10	0	0	0	0	0	1	0	0	0	0	0
Jiangxi	16	9	7	12	3	1	0	0	0	0	0	0	0	0	0	0	0
Liaoning	40	30	10	37	3	0	0	0	0	0	0	0	0	0	0	0	0
Jiangsu	18	18		8	5	2	2	1	0	0	0	0	0	0	0	0	0
Ningxia	2	2			0	1	0	0	1	0	0	0	0	0	0	0	0
Shandong	12	11	1	4	7	0	0	0	1	0	0	0	0	0	0	0	0
Shanxi	8	8		8	0	0	0	0	0	0	0	0	0	0	0	0	0
Shaanxi	93	93		33	7	40	3	6	0	4	0	0	0	0	0	0	0
Shanghai	85	49	36	72	6	6	1	0	0	0	0	0	0	0	0	0	0
Sichuan	26	26		14	4	3	2	2	0	0	0	0	1	0	0	0	0
Tianjing	77	29	48	41	22	11	0	0	2	1	0	0	0	0	0	0	0
Xinjiang	10	8	2	8	1	1	0	0	0	0	0	0	0	0	0	0	0
Yunnan	26	21	5	23	2	0	0	0	0	1	0	0	0	0	0	0	0
Zhejiang	524	217	307	295	109	48	22	24	5	8	6	0	3	1	2	0	1
Total	1868	1215	653	1134	376	184	41	45	29	31	8	7	5	2	4	1	1

## Sheet: Table S1b-before 2017-CPE
				Strains number of different species
provinces/municipalities	Total number of strains	Number of strains before 2017	Number of strains after 2017	K. pneumoniae	E. coli	Enterobacter cloacae	Serratia marcescens	Enterobacter aerogenes	Citrobacter freundii	K. oxytoca	Citrobacter koseri	Raoultella ornithinolytica	Providencia rettgeri	Citrobacter braakii	Proteus mirabilis	Morganella morganii	Salmonella
Anhui		29		27								2
Beijing		140		61	60	9		3	4	3
Chongqing		25		16	5	4
Fujian		60		49	8	3
Gansu		27		7	9	3				6				1		1
Guangdong		113		59	32	11		2	5	2	1				1
Guangxi		2		1					1
Guizhou		10		9				1
Hainan		45		18	5	10	2	3	6	1
Hebei		82		53	11	15			1	1	1
Henan		124		91	23	3		1		4		1			1
Hubei		16		12	2			2
Hunan		10		9	1
Jilin		11		7	1	2						1
Jiangxi		9		7	1	1
Liaoning		30		27	3
Jiangsu		18		8	5	2	2	1
Ningxia		2				1			1
Shandong		11		4	6				1
Shanxi		8		8
Shaanxi		93		33	7	40	3	6		4
Shanghai		49		45	4
Sichuan		26		14	4	3	2	2					1
Tianjing		29		20	5	3				1
Xinjiang		8		6	1	1
Yunnan		21		20						1
Zhejiang		217		129	42	21	12	5	2	1	2		1		1		1
		1215		740	235	132	21	26	21	24

## Sheet: Table S1c-after 2017-CRE
				Strains number of different species
provinces/municipalities	Total number of strains	Number of strains before 2017	Number of strains after 2017	K. pneumoniae	E. coli	Enterobacter cloacae	Serratia marcescens	Enterobacter aerogenes	Citrobacter freundii	K. oxytoca	Citrobacter koseri	Raoultella ornithinolytica	Providencia rettgeri	Citrobacter braakii	Proteus mirabilis	Morganella morganii	Salmonella
Anhui			17	11	6
Beijing
Chongqing			11	10	1
Fujian			40	31	5		2		1				1
Gansu			0
Guangdong			2	2
Guangxi			0
Guizhou			3	1					1			1
Hainan			1	1
Hebei
Henan			43	27	14		2
Hubei
Hunan			100	77	12	3	5		1			2
Jilin			20		12	8
Jiangxi			7	5	2
Liaoning			10	10
Jiangsu
Ningxia
Shandong			1		1
Shanxi
Shaanxi
Shanghai			36	27	2	6	1
Sichuan
Tianjing			48	21	17	8			2
Xinjiang			2	2
Yunnan			5	3	2
Zhejiang			307	166	67	27	10	19	3	7	4		2	1	1
TOTAL			653	394	141	52	20	19	8	7	4	3	3	1	1
